# Supplementary material for: Recurrence and Survival Following Cytoreductive Surgery and Hyperthermic Intraperitoneal Chemotherapy for Synchronous and Metachronous Peritoneal Metastases of Colorectal Origin
Source: Cancers (Basel). 2024 Feb 1;16(3):631. doi: 10.3390/cancers16030631 (PMC10854638; doi:10.3390/cancers16030631)
Supplement: Supplementary file 1 [file cancers-16-00631-s001.zip]

Archive with 1 entries (1 files):
- Supplemental materials. Table S1 og S2 - Disease-free survival - Overall survival - 30-12-2023.pdf
